# Supplementary material for: Assessment of dens invaginatus and its characteristics in maxillary anterior teeth using cone-beam computed tomography
Source: Sci Rep. 2021 Oct 5;11:19727. doi: 10.1038/s41598-021-99258-0 (PMC8492853; doi:10.1038/s41598-021-99258-0)
Supplement: Supplementary file 1 — Supplementary Information. [file 41598_2021_99258_MOESM1_ESM.xlsx]

## Sheet: total  sample
						Section1: No of each tooth type evaluted:was this tooth present in the scan and evaulated?: No=0, yes=1 , for Supernumerary, type the total number of them present in the anterior region (could be >1), please count teeth with root fillings, post and/or crown as missing and type value 0							Section 2: No of teeth affected with DI: is this tooth affected by DI?: No=0, yes=1, for supernumerary teeth, type the total number of them affcted by DI (could be >1)
		file #	Gender M=0, F=1	age	Total # of anterior teeth evaluated	Maxillay central		MAX lateral		MAX Canine			Maxillay central		MAX lateral l		MAX Canine
						#11	#21	#12	#22	#13	#23	Super	#11	#21	#12	#22	#13	#23	Super
	1	316986	0	25	6	1	1	1	1	1	1		0	0	0	0	0	0
	2	304585	1	15	6	1	1	1	1	1	1		0	0	0	0	0	0
	3	329480	1	27	6	1	1	1	1	1	1		0	0	0	0	0	0
	4	354839	1	56	6	1	1	1	1	1	1		0	0	0	0	0	0
	5	342772	1	16	6	1	1	1	1	1	1		0	0	1	0	0	0
	6	365051	1	22	6	1	1	1	1	1	1		0	0	0	0	0	0
	7	360227	1	27	6	1	1	1	1	1	1		0	0	0	0	0	0
	8	334592	0	32	6	1	1	1	1	1	1		0	0	0	0	0	0
	9	364686	1	50	3	1	1	1	0	0	0		0	0	0	0	0	0
	10	342332	0	33	2	1	0	0	0	1	0		0	0	0	0	0	0
	11	439973	1	37	6	1	1	1	1	1	1		0	0	0	1	0	0
	12	446430	1	23	4	1	1	1	1	0	0		0	0	0	0	0	0
	13	1153098	1	27	6	1	1	1	1	1	1		0	0	0	0	0	0
	14	1370112	1	50	6	1	1	1	1	1	1		0	0	0	1	0	0
	15	363755	1	60	5	1	1	1	1	1	0		0	0	0	0	0	0
	16	358014	0	35	4	0	1	0	1	1	1		0	0	0	0	0	0
	17	360396	1	63	5	1	1	1	1	0	1		0	0	0	0	0	0
	18	362758	0	60	6	1	1	1	1	1	1		0	0	0	0	0	0
	19	308932	1	47	5	1	0	1	1	1	1		0	0	0	0	0	0
	20	348850	1	13	7	1	1	1	1	1	1	1	0	0	0	0	0	0
	21	365243	1	21	4	0	0	1	1	1	1		0	0	0	0	0	0
	22	302855	1	26	6	1	1	1	1	1	1		0	0	0	0	0	0
	23	315622	0	22	5	1	1	1	1	1	0		0	0	0	0	0	0
	24	361923	1	29	6	1	1	1	1	1	1		0	0	0	0	0	0
	25	316130	1	25	6	1	1	1	1	1	1		0	0	0	0	0	0
	26	354108	1	25	5	1	1	1	0	1	1		0	0	0	0	0	0
	27	332655	0	59	6	1	1	1	1	1	1		0	0	0	0	0	0
	28	346739	0	27	4	1	1	1	1	0	0		0	0	0	0	0	0
	29	366687	0	20	4	1	1	0	1	1	0		0	0	0	0	0	0
	30	366710	1	55	5	1	1	1	1	1	0		0	0	0	0	0	0
	31	367632	1	43	5	0	1	1	1	1	1		0	0	0	0	0	0
	32	367544	0	24	6	1	1	1	1	1	1		0	0	0	1	0	0
	33	316554	0	41	6	1	1	1	1	1	1		0	0	0	0	0	0
	34	1828624	1	24	6	1	1	1	1	1	1		0	0	0	0	0	0
	35	315054	1	35	6	1	1	1	1	1	1		0	0	0	0	0	0
	36	364675	1	22	6	1	1	1	1	1	1		0	0	0	0	0	0
	37	367470	1	24	6	1	1	1	1	1	1		0	0	0	0	0	0
	38	340390	0	24	6	1	1	1	1	1	1		0	0	0	0	0	0
	39	347557	1	29	5	1	1	1	1	1	0		0	0	0	0	0	0
	40	368572	1	31	5	0	0	1	1	1	1	1	0	0	0	0	0	0	0
	41	370345	1	13	3	1	1	0	1	0	0		0	0	0	1	0	0
	42	315651	1	41	3	0	0	1	0	1	1		0	0	0	0	0	0
	43	323567	0	31	6	1	1	1	1	1	1		0	0	0	0	0	0
	44	362716	1	17	6	1	1	1	1	1	1		0	0	1	0	0	0
	45	369413	1	25	6	1	1	1	1	1	1		0	0	0	0	0	0
	46	314254	0	58	6	1	1	1	1	1	1		0	0	0	0	0	0
	47	370042	0	24	5	1	1	1	1	0	1		0	0	0	0	0	0
	48	302381	1	26	5	1	1	1	0	1	1		0	0	0	0	0	0
	49	369508	1	62	5	1	1	0	1	1	1		0	0	0	1	0	0
	50	368516	1	30	5	0	1	1	1	1	1		0	0	0	0	0	0
	51	363789	0	12	8	1	1	1	1	1	1	2			0	0			1
	52	360210	0	23	3	1	1	0	1	0	0
	53	356078	0	30	7	1	1	1	1	1	1	1
	54	371455	0	60	6	1	1	1	1	1	1				1	0
	55	371013	1	21	6	1	1	1	1	1	1
	56	327440	0	42	6	1	1	1	1	1	1
	57	327376	0	29	6	1	1	1	1	1	1
	58	325008	1	29	6	1	1	1	1	1	1
	59	335698	1	29	6	1	1	1	1	1	1
	60	323702	0	21	6	1	1	1	1	1	1
	61	353382	0	25	6	1	1	1	1	1	1
	62	372011	1	29	5	1	1	1	0	1	1
	63	345819	1	17	6	1	1	1	1	1	1
	64	374541	0	36	6	1	1	1	1	1	1
	65	326759	0	27	6	1	1	1	1	1	1
	66	320384	0	65	6	1	1	1	1	1	1
	67	327449	0	19	6	1	1	1	1	1	1
	68	344839	0	66	6	1	1	1	1	1	1
	69	367051	0	38	5	1	1	0	1	1	1
	70	368058	1	31	6	1	1	1	1	1	1
	71	369230	0	23	6	1	1	1	1	1	1
	72	374823	1	40	6	1	1	1	1	1	1
	73	368509	1	67	6	1	1	1	1	1	1
	74	374709	0	35	5	1	0	1	1	1	1
	75	371077	1	13	6	1	1	1	1	1	1
	76	375581	1	40	3	0	1	0	1	0	1
	77	357131	1	27	4	0	1	0	1	1	1
	78	374500	1	13	5	0	1	0	1	1	1	1							1
	79	375198	1	47	7	1	1	1	1	1	1	1
	80	313733	1	59	6	1	1	1	1	1	1
	81	376152	0	12	8	1	1	1	1	1	1	2
	82	306656	1	33	6	1	1	1	1	1	1
	83	342340	0	29	4	1	0	1	0	1	1
	84	380540	0	70	6	1	1	1	1	1	1
	85	366026	1	24	6	1	1	1	1	1	1
	86	334078	0	30	6	1	1	1	1	1	1
	87	326240	1	56	5	1	1	1	1	1	0				0	0
	88	381818	0	36	6	1	1	1	1	1	1
	89	354424	0	42	5	1	1	1	0	1	1
	90	371338	0	37	4	0	1	0	1	1	1
	91	10016266	1	21	6	1	1	1	1	1	1		0	0	0	0	0	0
	92	10014773	0	64	6	1	1	1	1	1	1		0	0	0	0	0	0
	93	10005354	1	24	6	1	1	1	1	1	1		0	0	0	0	0	0
	94	10016064	1	67	5	0	1	1	1	1	1		0	0	0	0	0	0
	95	10008631	1	30	6	1	1	1	1	1	1		0	0	0	0	0	0
	96	10007710	1	25	6	1	1	1	1	1	1		0	0	0	0	0	0
	97	326828	0	29	6	1	1	1	1	1	1
	98	331541	1	35	6	1	1	1	1	1	1
	99	359243	0	24	6	1	1	1	1	1	1
	100	353390	0	20	6	1	1	1	1	1	1
	101	361673	1	29	6	1	1	1	1	1	1
	102	308093	1	15	6	1	1	1	1	1	1
	103	345794	1	55	6	1	1	1	1	1	1
	104	373598	1	44	6	1	1	1	1	1	1
	105	341497	1	25	5	1	1	1	1	0	1
	106	358705	1	31	6	1	1	1	1	1	1		1
	107	383060	1	33	6	1	1	1	1	1	1
	108	339416	0	8	8	1	1	1	1	1	1	2							1
	109	372685	0	19	8	1	1	1	1	1	1	2				0			1
	110	372724	0	25	6	1	1	1	1	1	1
	111	379536	0	31	6	1	1	1	1	1	1
	112	341757	0	31	6	1	1	1	1	1	1
	113	302078	1	28	6	1	1	1	1	1	1
	114	311906	1	17	7	1	1	1	1	1	1	1							1
	115	353123	1	57	5	1	1	0	1	1	1
	116	354723	0	12	6	1	1	1	1	1	1
	117	301302	1	24	6	1	1	1	1	1	1				1
	118	318736	1	35	6	1	1	1	1	1	1
	119	314042	1	37	4	0	0	1	1	1	1
	120	384594	1	47	6	1	1	1	1	1	1
	121	351879	0	32	5	1	1	1	1	0	1					1
	122	305481	1	26	4	0	0	1	1	1	1					0
	123	348531	0	45	5	1	0	1	1	1	1
	124	350944	1	44	6	1	1	1	1	1	1
	125	356666	1	32	6	1	1	1	1	1	1
	126	364006	0	25	7	1	1	1	0	1	1	2							1
	127	373335	0	15	7	1	1	1	1	1	1	1
	128	375333	1	36	5	0	1	1	1	1	1
	129	385796	1	23	6	1	1	1	1	1	1
	130	314107	0	29	6	1	1	1	1	1	1
	131	380473	0	50	6	1	1	1	1	1	1
	132	313765	1	21	6	1	1	1	1	1	1
	133	319354	1	25	6	1	1	1	1	1	1
	134	323215	1	38	4	1	1	1	0	1	0
	135	350652	0	31	3	0	0	1	0	1	1
	136	385470	1	17	6	1	1	1	1	1	1
	137	324143	0	62	6	1	1	1	1	1	1
	138	386068	1	59	3	0	0	0	1	1	1
	139	373073	1	66	6	1	1	1	1	1	1
	140	383128	0	36	6	1	1	1	1	1	1
	141	335787	1	49	6	1	1	1	1	1	1
	142	383323	1	44	6	1	1	1	1	1	1
	143	368608	1	19	6	1	1	1	1	1	1				1	1
	144	323951	0	39	6	1	1	1	1	1	1
	145	346188	1	12	6	1	1	1	1	1	1
	146	342430	1	42	3	0	1	0	1	0	1
	147	379587	0	33	4	1	1	1	1	0	0
	148	362348	0	46	6	1	1	1	1	1	1
	149	387672	1	32	3	0	0	0	1	1	1
	150	364994	0	20	6	1	1	1	1	1	1
	151	387909	1	35	3	0	1	0	1	0	1
	152	387989	0	54	6	1	1	1	1	1	1
	153	337546	0	48	3	1	0	1	0	1	0
	154	360569	0	48	6	1	1	1	1	1	1
	155	325745	0	30	6	1	1	1	1	1	1
	156	369446	1	47	5	1	1	1	0	1	1
	157	387252	0	32	5	1	0	1	1	1	1
	158	379853	1	22	6	1	1	1	1	0	1	1
	159	381848	1	16	7	1	1	1	1	1	1	1
	160	388677	1	26	6	1	1	1	1	1	1
	161	359925	0	28	6	1	1	1	1	1	1
	162	370881	0	51	6	1	1	1	1	1	1
	163	388539	0	10	6	1	1	1	1	1	1
	164	360867	1	44	6	1	1	1	1	1	1
	165	382783	1	40	4	1	1	0	1	0	1
	166	387858	1	51	6	1	1	1	1	1	1
	167	388733	1	12	7	1	1	1	1	1	1	1
	168	306696	1	57	4	1	1	1	1	0	0
	169	360214	0	54	5	1	1	1	1	1	0				1	1
	170	386902	1	29	7	1	1	1	1	1	1	1
	171	385876	1	32	6	1	1	1	1	1	1
	172	389107	1	29	4	0	1	0	1	1	1
	173	337987	0	51	3	1	1	0	1	0	0
	174	386063	1	38	6	1	1	1	1	1	1
	175	389404	0	37	6	1	1	1	1	1	1
	176	358530	0	64	6	1	1	1	1	1	1
	177	388483	0	21	6	1	1	1	1	1	1
	178	318722	1	50	6	1	1	1	1	1	1
	179	385239	1	37	6	1	1	1	1	1	1
	180	315606	0	15	6	1	1	1	1	1	1
	181	389833	0	12	6	1	1	1	1	1	1				1	1
	182	343267	1	54	5	1	1	1	1	1	0
	183	362785	0	44	3	1	1	0	1	0	0
	184	374011	1	21	6	1	1	1	1	1	1
	185	380528	1	37	9	1	1	1	1	1	1	3
	186	383792	0	26	6	1	1	1	1	1	1
	187	384282	0	28	6	1	1	1	1	1	1
	188	345442	1	16	6	1	1	1	1	1	1
	189	376449	0	22	6	1	1	1	1	1	1
	190	380437	1	27	6	1	1	1	1	1	1
	191	352870	1	23	4	1	1	0	1	0	1
	192	391074	0	24	5	0	1	1	1	1	1
	193	391104	0	41	4	1	1	0	1	0	1
	194	359450	0	51	5	1	1	1	1	1	0
	195	373733	0	34	4	1	1	0	1	0	1
	196	371229	0	31	6	1	1	1	1	1	1
	197	357010	0	21	5	0	1	1	1	1	1
	198	372734	0	15	7	1	1	1	1	1	1	1
	199	344842	1	36	6	1	1	1	1	1	1				1	1
	200	364492	1	62	6	1	1	1	1	1	1
	201	367189	0	33	6	1	1	1	1	1	1
	202	370503	1	46	6	1	1	1	1	1	1
	203	370224	0	29	7	1	1	1	1	1	1	1
	204	367373	1	27	4	0	1	1	0	1	1
	205	360554	1	37	6	1	1	1	1	1	1
	206	319362	1	32	3	1	1	0	1	0	0
	207	371828	1	14	6	1	1	1	1	1	1
	208	386028	1	32	6	1	1	1	1	1	1
	209	392314	0	30	6	1	1	1	1	1	1
	210	382017	1	28	6	1	1	1	1	1	1
	211	311963	0	27	6	1	1	1	1	1	1
	212	393519	0	33	2	0	0	1	0	1	0
	213	323513	0	26	6	1	1	1	1	1	1
	214	360965	1	33	6	1	1	1	1	1	1
	215	304658	1	54	4	1	0	1	0	1	1
	216	393009	0	40	6	1	1	1	1	1	1
	217	396214	1	38	4	0	1	1	1	0	1
	218	325854	1	34	6	1	1	1	1	1	1
	219	315128	1	29	4	1	1	1	1	0	0
	220	316883	1	25	6	1	1	1	1	1	1
	221	387964	0	28	6	1	1	1	1	1	1
	222	387493	0	29	6	1	1	1	1	1	1
	223	346573	0	20	6	1	1	1	1	1	1
	224	392585	1	46	6	1	1	1	1	1	1
	225	396212	1	20	6	1	1	1	1	1	1
	226	305137	1	20	5	0	1	1	1	1	1
	227	320694	0	30	5	1	1	0	1	1	1
	228	395270	1	33	4	1	1	0	1	1	0
	229	396049	0	48	5	1	1	1	1	1	0
	230	395864	1	26	6	1	1	1	1	1	1
	231	396425	1	17	5	1	1	0	1	1	1
	232	302924	1	15	6	1	1	1	1	1	1
	233	393125	0	17	6	1	1	1	1	1	1								1
	234	397452	1	27	6	1	1	1	1	1	1
	235	394080	0	39	5	1	0	1	1	1	1
	236	397320	0	25	6	1	1	1	1	1	1
	237	398062	0	45	6	1	1	1	1	1	1
	238	396684	1	21	5	1	1	0	1	1	1
	239	316043	1	22	6	1	1	1	1	1	1
	240	327793	1	38	4	1	1	0	1	0	1
	241	333945	1	29	6	1	1	1	1	1	1
	242	369839	1	49	5	0	1	1	1	1	1
	243	392547	0	22	6	1	1	1	1	1	1
	244	356907	1	29	5	1	1	1	0	1	1
	245	312431	1	35	6	1	1	1	1	1	1
	246	367864	1	37	6	1	1	1	1	1	1
	247	387697	1	27	6	1	1	1	1	1	1
	248	332301	0	44	5	1	1	0	1	1	1
	249	360913	1	22	5	1	1	0	1	1	1
	250	391520	1	40	6	1	1	1	1	1	1
	251	396034	0	21	6	1	1	1	1	1	1
	252	396597	0	46	6	1	1	1	1	1	1
	253	399284	0	28	6	1	1	1	1	1	1
	254	396482	0	28	6	1	1	1	1	1	1
	255	331434	1	19	6	1	1	1	1	1	1
	256	379473	1	19	6	1	1	1	1	1	1
	257	400264	0	24	6	1	1	1	1	1	1
	258	398967	1	25	6	1	1	1	1	1	1
	259	351692	0	22	6	1	1	1	1	1	1
	260	395791	1	28	6	1	1	1	1	1	1
	261	400787	0	27	6	1	1	1	1	1	1
	262	355404	1	29	6	1	1	1	1	1	1
	263	362052	0	42	5	1	1	1	1	0	1
	264	400512	1	26	6	1	1	1	1	1	1
	265	375555	1	34	6	1	1	1	1	1	1
	266	344407	0	21	6	1	1	1	1	1	1
	267	395006	0	32	5	1	1	1	1	1	0
	268	327298	0	55	3	1	1	1	0	0	0					1
	269	344443	1	33	6	1	1	1	1	1	1
	270	375295	1	32	6	1	1	1	1	1	1
	271	395551	0	17	6	1	1	1	1	1	1
	272	313939	1	24	6	1	1	1	1	1	1
	273	302348	1	35	4	0	1	1	1	1	0
	274	386966	0	28	6	1	1	1	1	1	1
	275	309910	0	33	6	1	1	1	1	1	1
	276	328021	0	33	5	1	1	1	0	1	1
	277	350221	1	34	4	1	1	1	0	1	0
	278	348773	0	57	4	1	1	1	1	0	0
	279	325742	0	10	7	1	1	1	1	1	1	1
	280	387021	1	26	6	1	1	1	1	1	1
	281	399718	1	19	4	0	0	1	1	1	1
	282	376260	1	55	4	1	0	1	0	1	1		1
	283	341331	0	26	6	1	1	1	1	1	1
	284	376322	0	25	6	1	1	1	1	1	1
	285	391670	1	21	6	1	1	1	1	1	1
	286	403274	1	12	8	1	1	1	1	1	1	2							2
	287	393002	1	15	8	1	1	1	1	1	1	2
	288	402439	1	12	6	1	1	1	1	1	1
	289	327149	1	34	6	1	1	1	1	1	1
	290	338234	0	11	6	1	1	1	1	1	1
	291	386257	0	13	6	1	1	1	1	1	1
	292	330627	1	60	5	1	1	1	1	0	1
	293	381527	1	27	5	0	1	1	1	1	1
	294	353692	0	24	6	1	1	1	1	1	1
	295	404233	1	21	6	1	1	1	1	1	1
	296	39553	1	43	5	0	1	1	1	1	1
	297	316103	0	25	6	1	1	1	1	1	1
	298	387631	1	33	5	1	1	1	1	0	1
	299	401769	0	27	4	1	1	1	0	1	0
	300	399827	1	26	6	1	1	1	1	1	1
	301	406976	0	34	6	1	1	1	1	1	1
	302	406999	0	25	6	1	1	1	1	1	1				1
	303	380633	1	28	6	1	1	1	1	1	1
	304	406750	1	17	8	1	1	1	1	1	1	2
	305	382718	1	48	5	1	1	1	1	0	1
	306	373758	1	28	6	1	1	1	1	1	1
	307	407264	1	65	4	1	1	1	0	1	0
	308	332209	1	27	6	1	1	1	1	1	1
	309	350988	0	35	6	1	1	1	1	1	1
	310	407435	0	33	6	1	1	1	1	1	1
	311	397667	1	35	5	1	1	1	1	1	0
	312	406042	1	41	5	1	1	1	1	0	1
	313	343612	1	15	6	1	1	1	1	1	1
	314	324007	1	23	6	1	1	1	1	1	1
	315	407463	1	14	6	1	1	1	1	1	1
	316	306133	1	30	6	1	1	1	1	1	1
	317	407178	0	58	5	1	1	1	1	1	0
	318	400463	1	54	6	1	1	1	1	1	1
	319	352719	1	18	6	1	1	1	1	1	1
	320	403994	1	27	6	1	1	1	1	1	1				1	1
	321	404202	0	36	6	1	1	1	1	1	1
	322	333131	1	15	7	1	1	1	1	1	1	1
	323	404769	1	25	6	1	1	1	1	1	1
	324	382145	0	55	4	0	1	0	1	1	1
	325	368845	0	25	6	1	1	1	1	1	1
	326	401221	0	23	6	1	1	1	1	1	1
	327	337627	0	24	3	0	1	0	1	0	1
	328	300596	1	36	6	1	1	1	1	1	1
	329	303967	1	56	5	1	1	1	1	1	0
	330	408485	1	32	5	1	1	1	0	1	1
	331	387109	0	25	6	1	1	1	1	1	1					1
	332	407297	0	47	4	1	1	0	1	0	1
	333	361545	0	17	6	1	1	1	1	1	1
	334	406047	1	25	6	1	1	1	1	1	1
	335	323353	1	30	6	1	1	1	1	1	1
	336	411184	0	41	5	1	1	1	0	1	1
	337	351485	1	24	6	1	1	1	1	1	1
	338	354232	1	23	5	1	1	1	1	0	1
	339	376908	1	21	6	1	1	1	1	1	1
	340	411746	0	33	6	1	1	1	1	1	1
	341	321967	1	32	5	1	1	0	1	1	1
	342	398831	0	15	7	1	1	1	1	1	1	1
	343	352735	0	53	6	1	1	1	1	1	1
	344	411346	1	29	4	1	1	1	0	1	0
	345	347573	0	36	4	0	1	0	1	1	1
	346	325875	0	46	6	1	1	1	1	1	1
	347	347287	0	26	6	1	1	1	1	1	1
	348	398459	0	19	3	0	0	1	0	1	1
	349	313496	1	44	4	1	1	1	0	1	0
	350	400328	1	15	6	1	1	1	1	1	1
	351	411556	0	36	6	1	1	1	1	1	1
	352	408857	1	19	6	1	1	1	1	1	1
	353	413566	1	49	6	1	1	1	1	1	1
	354	304790	1	26	5	1	1	1	0	1	1
	355	308485	0	17	6	1	1	1	1	1	1
	356	361621	0	14	5	1	1	1	0	1	1
	357	386045	1	42	6	1	1	1	1	1	1
	358	413476	0	28	6	1	1	1	1	1	1
	359	301958	0	51	3	1	1	0	1	0	0
	360	324632	0	28	6	1	1	1	1	1	1
	361	384486	0	21	5	0	1	1	1	1	1
	362	413752	0	17	6	1	1	1	1	1	1
	363	391379	0	30	5	0	1	1	1	1	1
	364	408729	0	32	4	1	0	1	0	1	1
	365	307902	1	13	6	1	1	1	1	1	1
	366	411543	1	25	6	1	1	1	1	1	1
	367	414672	1	11	6	1	1	1	1	1	1
	368	385861	0	60	4	1	0	1	0	1	1
	369	392290	1	16	6	1	1	1	1	1	1
	370	408498	1	57	4	1	1	1	1	0	0
	371	400513	1	32	5	1	1	1	0	1	1
	372	412671	1	19	6	1	1	1	1	1	1				1
	373	370359	1	53	4	1	1	0	1	0	1
	374	415509	0	34	5	1	0	1	1	1	1
	375	413707	0	34	6	1	1	1	1	1	1					1
	376	325810	1	56	5	1	0	1	1	1	1
	377	415713	0	34	6	1	1	1	1	1	1
	378	410651	1	25	6	1	1	1	1	1	1
	379	318088	1	21	6	1	1	1	1	1	1
	380	366114	1	21	7	1	1	1	1	1	1	1
	381	413320	0	33	6	1	1	1	0	1	1	1
	382	404605	0	26	5	1	1	0	1	1	1
	383	416976	0	24	6	1	1	1	1	1	1
	384	326312	0	58	3	0	0	1	0	1	1
	385	331184	1	21	6	1	1	1	1	1	1
	386	409903	0	24	5	1	1	1	1	0	1
	387	412740	0	12	7	1	1	1	1	1	1	1
	388	316549	0	32	4	0	1	1	0	1	1
	389	359527	1	39	4	1	1	1	1	0	0
	390	415131	0	29	5	1	1	1	1	1	0
	391	351395	1	55	5	1	1	1	1	0	1
	392	357785	1	18	6	1	1	1	1	1	1
	393	369349	1	49	4	1	0	0	1	1	1
	394	321656	1	60	4	1	1	1	0	1	0
	395	411990	1	22	6	1	1	1	1	1	1
	396	406749	0	21	6	1	1	1	1	1	1
	397	417882	0	26	7	1	1	1	1	1	1	1
	398	400746	1	20	6	1	1	1	1	1	1
	399	413240	1	20	6	1	1	1	1	1	1				1	1
	400	416783	1	67	4	0	1	1	1	1	0
	401	332299	0	17	6	1	1	1	1	1	1
	402	342508	0	35	3	0	1	1	1	0	0
	403	379328	1	31	6	1	1	1	1	1	1
	404	410521	1	19	6	1	1	1	1	1	1
	405	366749	0	58	3	0	0	1	0	1	1
	406	413795	0	71	5	1	1	1	1	1	0
	407	414764	1	49	4	0	0	1	1	1	1
	408	419517	1	31	5	1	1	0	1	1	1
	409	324687	1	50	5	1	1	1	1	1	0
	410	394588	0	35	6	1	1	1	1	1	1				1	1
	411	320955	1	19	6	1	1	1	1	1	1
	412	330591	1	60	6	1	1	1	1	1	1				1	1
	413	305915	1	35	6	1	1	1	1	1	1
	414	326882	0	61	6	1	1	1	1	1	1
	415	418377	0	17	6	1	1	1	1	1	1
	416	418717	1	26	6	1	1	1	1	1	1
	417	418741	0	26	6	1	1	1	1	1	1
	418	356903	0	26	5	0	1	1	1	1	1
	419	324306	1	37	6	1	1	1	1	1	1
	420	411521	1	27	6	1	1	1	1	1	1
	421	365461	0	20	6	1	1	1	1	1	1
	422	417273	0	22	7	1	1	1	1	1	1	1
	423	305905	1	25	7	1	1	1	1	1	1	1
	424	354491	1	23	6	1	1	1	1	1	1
	425	411747	1	28	4	0	1	1	0	1	1
	426	413386	0	26	7	1	1	1	1	1	1	1
	427	346948	0	28	5	1	1	1	1	1	0
	428	392150	0	69	4	0	1	0	1	1	1					1
	429	420662	1	20	6	1	1	1	1	1	1
	430	318952	1	40	5	0	1	1	1	1	1
	431	404938	1	49	6	1	1	1	1	1	1
	432	358175	1	46	5	1	1	1	1	1	0
	433	326026	1	60	5	1	1	1	1	0	1
	434	411715	1	20	6	1	1	1	1	1	1
	435	421630	1	26	6	1	1	1	1	1	1
	436	322198	1	26	5	1	1	1	1	1	0
	437	370602	1	14	6	1	1	1	1	1	1
	438	393252	1	24	6	1	1	1	1	1	1
	439	382835	1	36	5	1	0	1	1	1	1
	440	405548	0	20	6	1	1	1	1	1	1
	441	411133	1	44	6	1	1	1	1	1	1
	442	419926	1	30	5	1	1	1	1	1	0
	443	420174	1	26	6	1	1	1	1	1	1
	444	422148	0	27	6	1	1	1	1	1	1					1
	445	416658	1	24	6	1	1	1	1	1	1
	446	418133	0	19	6	1	1	1	1	1	1
	447	399328	0	24	5	1	1	1	1	1	0
	448	368521	1	25	4	0	1	0	1	1	1					1
	449	422487	1	35	4	1	1	1	0	1	0
	450	330296	1	22	6	1	1	1	1	1	1
	451	421573	0	23	6	1	1	1	1	1	1
	452	418024	1	25	6	1	1	1	1	1	1
	453	418600	1	25	5	1	1	1	1	1	0
	454	357778	1	54	5	1	1	1	1	0	1
	455	396550	1	59	6	1	1	1	1	1	1
	456	370387	1	28	4	1	1	1	0	1	0
	457	421897	0	31	6	1	1	1	1	1	1
	458	418280	0	45	5	1	1	1	0	1	1
	459	401062	0	17	6	1	1	1	1	1	1
	460	346875	1	24	5	1	1	1	0	1	1
	461	412719	0	36	6	1	1	1	1	1	1
	462	333833	0	31	5	1	1	1	1	0	1
	463	338975	1	28	6	1	1	1	1	1	1
	464	384085	1	24	6	1	1	1	1	1	1
	465	417052	1	39	6	1	1	1	1	1	1
	466	419840	0	11	6	1	1	1	1	1	1
	467	317214	0	40	6	1	1	1	1	1	1
	468	398102	1	19	6	1	1	1	1	1	1
	469	346585	1	18	6	1	1	1	1	1	1
	470	381068	1	13	6	1	1	1	1	1	1
	471	418941	0	31	6	1	1	1	1	1	1
	472	418510	0	17	6	1	1	1	1	1	1
	473	415892	0	22	6	1	1	1	1	1	1
	474	367584	0	21	6	1	1	1	1	1	1
	475	424578	1	30	6	1	1	1	1	1	1
	476	416701	1	26	6	1	1	1	1	1	1
	477	405040	0	22	6	1	1	1	1	1	0	1
	478	421036	1	14	6	1	1	1	1	1	1
	479	385083	0	28	4	1	0	1	0	1	1
	480	424842	1	18	6	1	1	1	1	1	1
	481	410503	0	50	6	1	1	1	1	1	1
	482	424978	1	46	6	1	1	1	1	1	1
	483	413317	0	35	3	0	0	0	1	1	1
	484	305218	1	40	4	1	0	1	0	1	1
	485	424047	1	22	6	1	1	1	1	1	1
	486	408568	0	56	6	1	1	1	1	1	1
	487	425629	0	44	4	0	1	0	1	1	1
	488	425751	1	13	6	1	1	1	1	1	1
	489	425836	0	17	7	1	1	1	1	1	1	1
	490	420728	1	42	6	1	1	1	1	1	1
	491	416326	0	57	5	1	1	1	1	1	0
	492	397014	1	23	6	1	1	1	1	1	1
	493	427504	0	42	6	1	1	1	1	1	1
	494	300854	1	37	6	1	1	1	1	1	1
	495	427068	1	15	5	1	0	1	1	1	1
	496	369942	1	44	6	1	1	1	1	1	1
	497	426962	1	30	6	1	1	1	1	1	1
	498	337735	0	23	6	1	1	1	1	1	1
	499	378520	0	37	6	1	1	1	1	1	1
	500	391606	0	33	3	0	0	0	1	1	1					1
	501	427541	0	31	5	0	1	1	1	1	1
	502	327940	0	28	6	1	1	1	1	1	1
	503	396454	1	23	5	1	1	1	1	1	0
	504	350079	1	21	5	1	1	1	0	1	1
	505	428066	1	21	5	1	0	1	1	1	1
	Sum	Female	287		2791	453	469	459	459	460	447	44
		Male	218
	total		505		2790	922		918		907		43
	di teeth				46	2		35		0		9
					0.0164875	0.0021692		0.0381264		0		0.209302
	DI%				1.64875	0.21692		3.81264		0		20.9302

## Sheet: teeth with DI 
	Table analysis for the affected teeth only
				F=1, M=0			I=1,II=2, III=3	No=0, Yes=1	N=0, Y=1	N=0, Y=1	No=0, Yes=1
#tooth	case#	file #		Gender	Age	tooth No	Type of DI I,II,III	PARL	Open apex	Impacted tooth near DI	Discontinuity in DI radiopaque outline	canal morphology	DI shape
1	1	342772		1	13	12	1	0	0	1	0	b	tear drop		N= normal
2	2	439973		1	36	22	1	1	0	0	0	b	tear drop		b= branching under Dens invaginatus
3	3	367544		0	20	22	3	1	1	0	1	C canal	fissure
4	4	363789		0	10	super	2	0	not applicaple, within develping age	1	0	b	tear drop
5	5	374500		1	10	Super	not applicaple, crown not fully formed	0	not applicaple, within develping age	1	0	C canal	fissures
6	6	339416		0	8	super	2	0	not applicaple, within develping age	1	1	b	tear drop
7	7	372685		0	16	super	1	0	0	1	1	b	fissures
8	8	311906		1	14	super	1	0	0	0	1	b	tear drop
9	9	301302		1	21	12	1	0	0	0	0	b	tear drop
10	10	364006		0	22	super	2	0	0	1	1	b	fissure
11	11	368608		1	16	12	1	0	0	1	0	b	tear drop
12	11	368608		0	16	22	1	0	0	0	0	b	tear drop
13	12	344842		1	32	12	2	0	0	0	0	b	tear drop
14	12	344842		0	32	22	1	0	0	0	0	b	tear drop
15	13	393125		0	14	super	1	0	0	1	0	b	fissure
16	14	403274		1	10	super	1	0	not applicaple, within develping age	1	0	b	fissure
17	14	403274		0	10	super	1	0	not applicaple, within develping age	1	0	b	tear drop
18	15	406999		0	23	12	1	0	0	1	0	b	tear drop
19	16	403994		1	25	12	1	0	0	0	1	b	tear drop
20	16	403994		0	25	22	2	1	1	0	1	b	tear drop
21	17	394588		0	33	12	1	0	0	0	1	b	tear drop
22	17	394588		0	33	22	1	0	0	0	1	b	tear drop
23	18	330591		1	58	12	1	0	0	0	0	b	tear drop
24	18	330591		0	58	22	1	0	0	0	0	b	tear drop
25	19	1370112		1	50	22	1	0	0	0	1	b	tear drop
26	20	370345		1	10	22	2	0	not applicaple, within develping age	1	0	b	tear drop
27	21	362716		1	13	12	1	0	0	1	1	N	tear drop
28	22	369508		1	59	22	1	0	0	0	1	b	tear drop
29	23	371455		0	56	12	2	0	0	0	0	b	minor
30	24	327298		0	50	22	1	0	0	0	0	N	minor
31	25	358705		1	27	11	1	0	0	0	0	N	minor
32	26	351879		0	29	22	1	0	0	1	1	b	tear drop
33	27	360214		0	51	12	1	0	0	0	1	b	tear drop
34	27	360214		0	51	22	1	0	0	0	0	b	tear drop
35	28	389833		0	9	12	2	0	not applicaple, within develping age	0	0	N	tear drop
36	28	389833		0	9	22	1	0	not applicaple, within develping age	0	0	N	minor
37	29	387109		0	23	22	1	0	0	0	0	b	minor
38	30	412671		1	17	12	1	1	0	0	0	N	tear drop
39	31	413707		0	32	22	1	0	0	0	0	b	tear drop
40	32	413240		1	18	12	1	0	0	0	0	N	minor
41	32	413240		0	20	22	1	1	0	0	0	N	minor
42	33	392150		0	69	22	1	0	0	0	0	b	tear drop
43	34	422148		0	25	22	1	0	0	0	0	b	tear drop
44	35	368521		1	23	22	1	0	0	0	0	b	tear drop
45	36	391606		0	32	22	1	0	0	0	0	b	tear drop
46	37	376260		1	53	11	1	0	0	0	0	b	tear drop
					27.8478			5	2	14	14
Summary:
					n	%		n	%
9 out 36 cases are bilateral				Bi	9	24.3% bi	Female	19	0.514	prev=6.3% of F	non sig P=0.48
				Uni	28	75.7% uni	Male	18	0.486	preva=9% of M
		total DI cases			37		total	37	1	overall subject prevalence= 7.3%
affected teeth		lateral			35	0.76087	lateral			3.8% of laterals
		super			9	0.1956	super			20.9% of super
		central			2	0.0434783	central			0.2% of centrals
		total DI teeth			46	0.999948				overall teeth prevalence= 1.6%
				types			PA (n)	%	open apex	%
				I	36	0.8	3	8.3	0	0
				II	8	0.177778	1	12.5	1	12.5
				III	1	0.0222222	1	100	1	100
				NA	1	NA
					45	1
